# Supplementary material for: Site dependence of the magnetocaloric effect in Mn5−x Fe x Si3
Source: J Appl Crystallogr. 2022 Sep 6;55(Pt 5):1164–72. doi: 10.1107/S1600576722007440 (PMC9533748; doi:10.1107/S1600576722007440)
Supplement: Supplementary file 2 [file j-55-01164-Isup2.hkl]

#
# h,k,l, Fc-squared, Fo-squared, sigma(Fo-squared) and status flag
#
data_I
_shelx_title                             '   '
_shelx_refln_list_code                   4
_shelx_F_calc_maximum                    151.96
_exptl_crystal_F_000                     338
_reflns_d_resolution_high                0.3646

loop_
 _symmetry_equiv_pos_as_xyz
 'x, y, z'
 '-y, x-y, z'
 '-x+y, -x, z'
 '-x, -y, z+1/2'
 'y, -x+y, z+1/2'
 'x-y, x, z+1/2'
 'y, x, -z+1/2'
 'x-y, -y, -z+1/2'
 '-x, -x+y, -z+1/2'
 '-y, -x, -z'
 '-x+y, y, -z'
 'x, x-y, -z'
 '-x, -y, -z'
 'y, -x+y, -z'
 'x-y, x, -z'
 'x, y, -z+1/2'
 '-y, x-y, -z+1/2'
 '-x+y, -x, -z+1/2'
 '-y, -x, z+1/2'
 '-x+y, y, z+1/2'
 'x, x-y, z+1/2'
 'y, x, z'
 'x-y, -y, z'
 '-x, -x+y, z'

_cell_length_a                           6.85340(10)
_cell_length_b                           6.85340(10)
_cell_length_c                           4.75560(10)
_cell_angle_alpha                        90
_cell_angle_beta                         90
_cell_angle_gamma                        120

_shelx_F_squared_multiplier              1.000

loop_
 _refln_index_h
 _refln_index_k
 _refln_index_l
 _refln_F_squared_calc
 _refln_F_squared_meas
 _refln_F_squared_sigma
 _refln_observed_status
   0   0   2  7885.65  7902.74    49.48 o
   0   0   4 23938.80 23092.10   135.06 o
   0   0   6  1055.26  1113.56    30.85 o
   0   0   8  3802.99  3355.69    65.62 o
   0   0  10    66.34    68.94    12.95 o
   0   0  12   679.50   804.76    57.76 o
   1   0   0    49.89    48.85     2.28 o
   1   0   2  4822.25  4872.63    15.08 o
   1   0   4    25.92    24.69     1.49 o
   1   0   6   745.04   757.02    10.48 o
   1   0   8     9.96    12.13     2.14 o
   1   0  10   179.65   193.80     9.45 o
   1   0  12     5.58    11.15     3.33 o
   2  -1   0   721.42   767.66     9.62 o
   2  -1   1   798.81   798.30     4.75 o
   2  -1   2 13895.10 13955.60    44.44 o
   2  -1   3   327.79   312.33     4.61 o
   2  -1   4   226.45   215.56     4.51 o
   2  -1   5    91.16    93.64     3.38 o
   2  -1   6  2546.28  2585.89    19.82 o
   2  -1   7    48.59    48.42     2.96 o
   2  -1   8    94.18    87.60     4.25 o
   2  -1   9    33.02    33.70     3.48 o
   2  -1  10   537.70   588.95    17.12 o
   2  -1  11    17.30    20.40     3.60 o
   2  -1  12    49.29    53.68     7.40 o
   2   0   0  2091.70  2219.31    19.58 o
   2   0   2   956.50   903.83     6.35 o
   2   0   4   537.39   528.47     7.23 o
   2   0   6   228.57   228.19     5.78 o
   2   0   8   140.98   125.40     5.40 o
   2   0  10    42.72    52.64     5.00 o
   2   0  12    44.55    49.09     6.83 o
   3  -1   0  7099.88  7330.71    22.93 o
   3  -1   1  9439.66  9521.95    19.64 o
   3  -1   2    53.11    52.74     1.13 o
   3  -1   3  5084.69  4955.86    15.52 o
   3  -1   4  2277.67  2296.10    11.29 o
   3  -1   5  2125.56  2132.38    11.83 o
   3  -1   6     3.17     2.87     0.82 o
   3  -1   7   856.65   859.35     8.72 o
   3  -1   8   454.96   424.64     8.03 o
   3  -1   9   348.15   370.57     8.49 o
   3  -1  10     0.67    -0.29     1.41 <
   3  -1  11   134.05   145.75     6.48 o
   3  -1  12    96.05   108.90     8.04 o
   3   0   0 12083.20 12148.70    78.00 o
   3   0   2   697.18   676.55     6.26 o
   3   0   4  4393.12  4364.09    24.28 o
   3   0   6   183.02   191.93     5.33 o
   3   0   8   906.21   923.18    17.94 o
   3   0  10    97.42   105.42     6.82 o
   3   0  12   201.76   211.16    14.95 o
   4  -2   0   897.64   885.92     9.33 o
   4  -2   1  2018.67  1985.50    10.02 o
   4  -2   2  7421.99  7211.64    25.09 o
   4  -2   3  1202.26  1189.49    10.36 o
   4  -2   4   381.35   377.41     6.30 o
   4  -2   5   540.45   539.85     8.47 o
   4  -2   6  1729.66  1802.50    17.25 o
   4  -2   7   218.20   217.37     6.25 o
   4  -2   8   130.38   137.51     6.95 o
   4  -2   9    85.21    84.64     5.79 o
   4  -2  10   440.11   458.35    15.08 o
   4  -2  11    31.74    31.21     4.35 o
   4  -2  12    51.85    48.79     7.89 o
   4  -1   0   990.87   978.91     7.81 o
   4  -1   1   370.80   353.56     3.39 o
   4  -1   2   726.77   712.92     4.98 o
   4  -1   3   264.52   250.05     3.20 o
   4  -1   4   442.56   435.07     5.01 o
   4  -1   5   127.22   127.28     2.95 o
   4  -1   6   179.64   183.99     3.80 o
   4  -1   7    40.47    41.31     1.97 o
   4  -1   8    93.94    94.38     4.14 o
   4  -1   9    10.16    10.75     1.61 o
   4  -1  10    68.22    74.92     4.35 o
   4  -1  11     2.59     4.84     1.41 o
   4  -1  12    22.98    25.25     3.60 o
   4   0   0  1759.16  1799.88    15.88 o
   4   0   2  7600.94  7535.46    28.16 o
   4   0   4   582.61   578.39     7.99 o
   4   0   6  1818.47  1864.62    18.04 o
   4   0   8   102.02   114.35     6.59 o
   4   0  10   431.01   451.28    14.76 o
   4   0  12     8.97     9.12     4.25 <
   5  -2   0   676.26   660.97     6.45 o
   5  -2   1  1562.60  1551.71     7.15 o
   5  -2   2   691.84   678.22     5.27 o
   5  -2   3   941.49   909.63     6.66 o
   5  -2   4   260.93   251.92     3.83 o
   5  -2   5   449.68   458.99     5.66 o
   5  -2   6   193.02   195.59     4.08 o
   5  -2   7   210.59   202.82     4.46 o
   5  -2   8   103.06   102.83     4.38 o
   5  -2   9    96.22   104.36     4.69 o
   5  -2  10    42.50    44.42     3.35 o
   5  -2  11    39.43    45.76     4.03 o
   5  -2  12    33.42    30.36     4.17 o
   5  -1   0  6863.87  6945.19    24.28 o
   5  -1   1    21.69    22.27     0.91 o
   5  -1   2   427.01   414.55     4.11 o
   5  -1   3    12.97    13.15     0.92 o
   5  -1   4  2935.30  2908.61    13.48 o
   5  -1   5     6.38     5.68     0.84 o
   5  -1   6   157.88   161.90     3.71 o
   5  -1   7     3.24     3.73     1.21 o
   5  -1   8   823.01   839.85    12.98 o
   5  -1   9     1.60     2.27     1.49 <
   5  -1  10    63.45    68.56     4.16 o
   5  -1  11     0.68    -0.38     1.15 <
   5  -1  12   203.79   190.74    11.63 o
   5   0   0  3807.40  3772.89    28.19 o
   5   0   2  9735.71  9569.56    37.54 o
   5   0   4  1650.72  1677.95    15.23 o
   5   0   6  2639.85  2655.02    24.03 o
   5   0   8   252.78   251.49    10.13 o
   5   0  10   527.25   559.91    18.39 o
   5   0  12    21.21    25.19     6.97 o
   6  -3   0   128.07   127.52     3.96 o
   6  -3   1  5117.05  5206.71    22.72 o
   6  -3   2  5442.38  5518.52    26.49 o
   6  -3   3  3345.83  3417.56    20.55 o
   6  -3   4    81.47    78.17     3.20 o
   6  -3   5  1706.38  1744.95    16.50 o
   6  -3   6  1693.80  1711.23    18.11 o
   6  -3   7   793.00   715.83    12.47 o
   6  -3   8    51.75    52.85     4.71 o
   6  -3   9   346.64   339.26    12.73 o
   6  -3  10   455.84   480.67    16.76 o
   6  -3  11   137.63   146.00    10.53 o
   6  -3  12    28.97    28.01     6.02 o
   6  -2   0  3349.01  3416.14    17.57 o
   6  -2   1    71.07    70.45     1.69 o
   6  -2   2   111.88   114.05     2.46 o
   6  -2   3    52.45    53.12     1.73 o
   6  -2   4  1580.86  1553.96    10.21 o
   6  -2   5    22.20    21.66     1.35 o
   6  -2   6    15.74    13.15     1.29 o
   6  -2   7     4.62     7.30     1.44 o
   6  -2   8   390.86   387.45     9.03 o
   6  -2   9     0.44     0.35     1.38 <
   6  -2  10     0.07     0.01     1.31 <
   6  -2  11     0.03     1.69     1.56 <
   6  -2  12    80.90    72.34     7.66 o
   6  -1   0  1091.58  1103.88     9.80 o
   6  -1   1   600.50   610.78     5.36 o
   6  -1   2    92.46    88.95     2.23 o
   6  -1   3   398.88   399.11     4.63 o
   6  -1   4   543.93   554.29     6.08 o
   6  -1   5   214.99   216.40     4.14 o
   6  -1   6    44.65    44.49     2.14 o
   6  -1   7   109.22   108.02     4.33 o
   6  -1   8   152.69   155.21     5.70 o
   6  -1   9    51.70    53.60     3.46 o
   6  -1  10    22.67    23.48     2.69 o
   6  -1  11    21.42    22.64     2.94 o
   6  -1  12    37.17    34.87     5.23 o
   6   0   0   499.47   491.23     8.92 o
   6   0   2  2794.77  2838.11    23.33 o
   6   0   4   293.79   300.02     6.29 o
   6   0   6   996.40   956.05    14.18 o
   6   0   8   138.33   140.72     7.57 o
   6   0  10   286.79   297.41    13.55 o
   6   0  12    52.23    40.00     7.51 o
   7  -3   0   500.50   504.28     5.45 o
   7  -3   1   668.16   680.60     5.60 o
   7  -3   2   247.98   251.30     3.87 o
   7  -3   3   460.47   468.94     5.38 o
   7  -3   4   270.60   273.03     4.28 o
   7  -3   5   243.51   242.28     4.51 o
   7  -3   6   101.41    95.03     3.07 o
   7  -3   7   111.29   110.45     4.51 o
   7  -3   8    91.71    95.50     4.50 o
   7  -3   9    46.67    48.92     3.54 o
   7  -3  10    36.41    39.75     3.40 o
   7  -3  11    18.06    17.54     2.61 o
   7  -3  12    25.49    24.21     5.01 o
   7  -2   0  1252.78  1284.03    11.48 o
   7  -2   1   992.14   980.98     6.98 o
   7  -2   2  1436.79  1445.72     9.34 o
   7  -2   3   692.77   709.48     6.95 o
   7  -2   4   687.11   687.52     6.92 o
   7  -2   5   394.21   394.22     5.69 o
   7  -2   6   625.82   592.88     7.87 o
   7  -2   7   205.24   208.60     6.45 o
   7  -2   8   213.82   202.44     6.60 o
   7  -2   9    97.40    96.92     5.01 o
   7  -2  10   228.18   214.03     7.90 o
   7  -2  11    40.25    38.22     3.61 o
   7  -2  12    63.67    63.54    10.06 o
   7  -1   0  2922.50  2986.23    19.68 o
   7  -1   1   385.02   403.85     4.85 o
   7  -1   2   258.92   263.28     4.13 o
   7  -1   3   281.67   288.87     4.56 o
   7  -1   4  1562.52  1577.75    10.92 o
   7  -1   5   186.07   182.07     3.89 o
   7  -1   6    58.28    54.38     2.43 o
   7  -1   7   118.89   118.99     5.01 o
   7  -1   8   441.60   417.06     9.75 o
   7  -1   9    66.10    78.53     4.61 o
   7  -1  10     3.28     5.92     1.58 o
   7  -1  11    29.34    31.03     3.35 o
   7   0   0    25.26    24.84     2.21 o
   7   0   2   687.85   710.55    10.40 o
   7   0   4    24.73    22.79     2.01 o
   7   0   6   243.80   221.26     7.84 o
   7   0   8    25.97    24.07     3.51 o
   7   0  10    62.40    70.73     6.55 o
   8  -4   0  3734.66  3653.30    23.47 o
   8  -4   1   334.52   331.52     7.06 o
   8  -4   2    40.44    41.42     2.56 o
   8  -4   3   232.78   236.13     5.74 o
   8  -4   4  2203.97  2267.50    20.24 o
   8  -4   5   117.81   109.28     4.40 o
   8  -4   6    22.92    19.04     2.61 o
   8  -4   7    47.78    42.61     4.25 o
   8  -4   8   807.92   814.17    20.24 o
   8  -4   9    17.46    19.55     3.17 o
   8  -4  10    16.69    18.36     3.25 o
   8  -4  11     6.29     4.70     2.55 <
   8  -3   0    97.57    97.26     3.29 o
   8  -3   1    81.27    84.39     2.13 o
   8  -3   2  1594.65  1599.68    10.40 o
   8  -3   3    59.65    60.76     2.12 o
   8  -3   4    38.70    39.01     1.87 o
   8  -3   5    36.17    34.66     1.80 o
   8  -3   6   583.70   519.46     8.43 o
   8  -3   7    19.72    20.35     2.14 o
   8  -3   8     1.30     1.64     1.49 <
   8  -3   9     9.57     8.81     1.58 o
   8  -3  10   146.55   159.55     6.90 o
   8  -3  11     3.98     5.42     1.64 o
   8  -2   0  1368.28  1421.55    13.52 o
   8  -2   1  1251.93  1283.73     8.80 o
   8  -2   2    17.77    18.77     1.28 o
   8  -2   3   910.92   955.88     8.99 o
   8  -2   4   798.33   801.35     8.44 o
   8  -2   5   527.30   524.42     6.98 o
   8  -2   6     2.10     2.89     1.30 <
   8  -2   7   265.57   252.82     7.60 o
   8  -2   8   263.20   263.69     8.09 o
   8  -2   9   119.99   126.52     5.89 o
   8  -2  10     0.35    -0.08     1.43 <
   8  -2  11    48.32    45.34     4.20 o
   8  -1   0   867.69   854.41    10.27 o
   8  -1   1   653.87   685.30     6.95 o
   8  -1   2   863.08   907.08     8.50 o
   8  -1   3   480.29   503.87     6.81 o
   8  -1   4   560.91   569.78     7.65 o
   8  -1   5   280.06   261.32     5.13 o
   8  -1   6   403.58   397.88     9.10 o
   8  -1   7   140.76   139.72     5.70 o
   8  -1   8   235.54   227.02     7.68 o
   8  -1   9    63.27    65.07     4.21 o
   8  -1  10   141.06   151.07     6.95 o
   8  -1  11    25.44    20.93     2.97 o
   8   0   0   775.07   834.29    17.60 o
   8   0   2  2735.32  2894.84    24.29 o
   8   0   4   419.31   425.96     9.91 o
   8   0   6  1119.90  1061.82    22.62 o
   8   0   8    89.92    91.88     7.00 o
   8   0  10   285.01   293.95    14.23 o
   9  -4   0   155.48   159.12     4.25 o
   9  -4   1     3.88     4.87     0.82 o
   9  -4   2  1515.10  1566.13    12.29 o
   9  -4   3     2.89     3.81     0.82 o
   9  -4   4    86.45    83.90     2.81 o
   9  -4   5     1.72     0.25     1.41 <
   9  -4   6   675.53   625.37    12.50 o
   9  -4   7     0.88     2.52     1.46 <
   9  -4   8    19.12    23.87     2.64 o
   9  -4   9     0.40    -1.04     1.55 <
   9  -4  10   191.87   194.75     7.86 o
   9  -4  11     0.16    -0.57     1.38 <
   9  -3   0   188.47   196.48     5.05 o
   9  -3   1   807.91   829.75     7.30 o
   9  -3   2  1641.40  1657.37    10.94 o
   9  -3   3   594.95   600.48     7.24 o
   9  -3   4   150.65   149.40     3.99 o
   9  -3   5   344.43   309.51     6.07 o
   9  -3   6   718.11   704.72    13.31 o
   9  -3   7   169.63   174.96     6.50 o
   9  -3   8    95.08   101.24     5.19 o
   9  -3   9    74.71    75.99     4.70 o
   9  -3  10   218.56   230.44     8.96 o
   9  -3  11    29.86    32.21     4.58 o
   9  -2   0   662.71   681.38     9.96 o
   9  -2   1    21.11    21.49     1.33 o
   9  -2   2     2.80     3.85     0.85 o
   9  -2   3    18.76    17.17     1.40 o
   9  -2   4   426.71   408.84     6.74 o
   9  -2   5    15.56    14.29     2.04 o
   9  -2   6     3.81     4.44     1.81 <
   9  -2   7    11.40    11.75     1.94 o
   9  -2   8   159.19   166.80     6.69 o
   9  -2   9     6.65    10.18     1.89 o
   9  -2  10     4.14     4.49     1.81 <
   9  -2  11     2.94     7.10     3.03 <
   9  -1   0     9.93    10.16     1.59 o
   9  -1   1   305.61   305.84     4.86 o
   9  -1   2   468.74   479.25     6.51 o
   9  -1   3   224.17   223.05     4.94 o
   9  -1   4     5.88     5.87     1.49 o
   9  -1   5   127.13   124.40     5.65 o
   9  -1   6   252.16   240.67     8.21 o
   9  -1   7    60.33    63.42     4.04 o
   9  -1   8     2.94     2.27     1.17 <
   9  -1   9    25.72    25.76     2.81 o
   9  -1  10    83.49    76.89     5.18 o
   9  -1  11    10.24    15.12     6.80 <
   9   0   0  2690.46  2708.19    34.26 o
   9   0   2    10.24    10.08     1.61 o
   9   0   4  1825.39  1784.73    32.02 o
   9   0   6     0.56     1.51     1.91 <
   9   0   8   705.90   731.71    21.59 o
   9   0  10     2.46     7.30     2.46 <
  10  -5   0  2772.97  2752.20    38.27 o
  10  -5   1   126.32   130.80     4.50 o
  10  -5   2     1.63     4.13     1.51 <
  10  -5   3    99.57    96.63     4.74 o
  10  -5   4  1727.81  1510.51    16.67 o
  10  -5   5    65.30    67.41     5.37 o
  10  -5   6     7.78    11.66     2.69 o
  10  -5   7    37.02    40.39     4.95 o
  10  -5   8   581.70   593.93    20.36 o
  10  -5   9    18.12    21.31     3.89 o
  10  -5  10    17.29    16.90     3.05 o
  10  -5  11     7.54    21.65    10.99 <
  10  -4   0   422.39   422.86     7.68 o
  10  -4   1    37.90    38.24     1.53 o
  10  -4   2    20.95    21.73     1.44 o
  10  -4   3    30.50    30.31     1.71 o
  10  -4   4   274.53   252.76     5.43 o
  10  -4   5    20.78    25.45     2.54 o
  10  -4   6    18.07    14.28     2.06 o
  10  -4   7    12.27    10.21     1.49 o
  10  -4   8   101.87   102.43     5.86 o
  10  -4   9     6.18     5.49     1.67 o
  10  -4  10    10.71     9.97     1.89 o
  10  -4  11     2.59     8.03     3.64 <
  10  -3   0   360.17   359.00     7.58 o
  10  -3   1   837.42   859.08     7.66 o
  10  -3   2    26.87    26.71     1.52 o
  10  -3   3   665.73   648.93     7.89 o
  10  -3   4   266.55   236.86     5.59 o
  10  -3   5   441.10   451.68    11.52 o
  10  -3   6    11.04     9.73     1.49 o
  10  -3   7   251.84   245.47     8.91 o
  10  -3   8   122.18   121.35     6.43 o
  10  -3   9   123.67   129.80     6.96 o
  10  -3  10     5.24     5.24     1.63 o
  10  -2   0   536.51   535.13     9.89 o
  10  -2   1   202.85   195.38     4.26 o
  10  -2   2   529.53   521.96     7.09 o
  10  -2   3   162.99   147.72     3.95 o
  10  -2   4   361.08   362.76    10.09 o
  10  -2   5   109.44   105.64     5.78 o
  10  -2   6   318.26   326.37    10.36 o
  10  -2   7    63.10    62.59     4.28 o
  10  -2   8   148.86   146.63     6.96 o
  10  -2   9    31.15    36.22     3.63 o
  10  -2  10   121.98   112.50     7.51 o
  10  -1   0    87.78    84.02     4.29 o
  10  -1   1    86.57    85.99     2.80 o
  10  -1   2   153.96   149.08     3.76 o
  10  -1   3    69.25    61.75     3.15 o
  10  -1   4    61.68    63.06     4.24 o
  10  -1   5    45.89    48.68     4.10 o
  10  -1   6    89.39    93.58     6.01 o
  10  -1   7    25.96    27.26     3.07 o
  10  -1   8    27.68    29.24     3.23 o
  10  -1   9    12.63    14.65     2.22 o
  10  -1  10    32.60    29.86     4.89 o
  10   0   0    40.91    40.31     4.56 o
  10   0   2   658.66   662.54    16.43 o
  10   0   4    14.83    15.96     3.07 o
  10   0   6   290.32   301.94    16.87 o
  10   0   8     0.22     2.69     2.37 <
  11  -5   0   732.62   724.25    15.66 o
  11  -5   1   350.06   342.66     5.23 o
  11  -5   2    18.83    17.02     1.46 o
  11  -5   3   283.69   246.29     6.95 o
  11  -5   4   491.47   509.05    15.16 o
  11  -5   5   192.29   201.31     7.36 o
  11  -5   6     3.28     2.07     1.47 <
  11  -5   7   111.43   114.90     6.01 o
  11  -5   8   181.27   188.81     8.10 o
  11  -5   9    55.07    58.82     4.43 o
  11  -5  10     0.04     3.15     2.12 <
  11  -4   0    81.61    79.07     3.55 o
  11  -4   1     4.47     4.24     0.96 o
  11  -4   2  1097.37  1000.04     9.71 o
  11  -4   3     2.28     2.14     1.22 <
  11  -4   4    75.68    72.10     4.08 o
  11  -4   5     0.49    -0.16     1.33 <
  11  -4   6   548.38   565.87    14.33 o
  11  -4   7     0.04    -0.89     1.82 <
  11  -4   8    54.02    58.05     4.63 o
  11  -4   9     0.05    -0.23     1.59 <
  11  -4  10   175.28   150.93     9.34 o
  11  -3   0   329.29   307.44     7.27 o
  11  -3   1   476.16   450.11     6.38 o
  11  -3   2     9.94     9.91     1.37 o
  11  -3   3   376.14   402.12     9.19 o
  11  -3   4   229.01   247.31     8.36 o
  11  -3   5   243.14   235.21     8.86 o
  11  -3   6     9.45     8.36     1.79 o
  11  -3   7   133.66   126.72     6.89 o
  11  -3   8    91.42    98.71     6.45 o
  11  -3   9    63.80    57.79     4.85 o
  11  -3  10     6.26     6.72     2.50 <
  11  -2   0   733.16   657.76    13.18 o
  11  -2   1   431.67   422.75     8.03 o
  11  -2   2    37.21    39.17     2.72 o
  11  -2   3   339.39   363.71     9.15 o
  11  -2   4   495.30   525.63    12.11 o
  11  -2   5   217.06   222.33     8.95 o
  11  -2   6     8.63    12.64     2.36 o
  11  -2   7   117.84   141.09     7.83 o
  11  -2   8   181.31   183.67     9.32 o
  11  -2   9    55.84    54.49     5.23 o
  11  -2  10     0.16     1.26     3.25 <
  11  -1   0    26.25    27.26     3.47 o
  11  -1   1   383.06   388.74     9.04 o
  11  -1   2  1028.34  1068.28    14.73 o
  11  -1   3   316.36   336.31     8.62 o
  11  -1   4    27.65    28.57     2.74 o
  11  -1   5   219.16   228.70     8.82 o
  11  -1   6   542.27   560.23    15.50 o
  11  -1   7   128.76   129.66     8.08 o
  11  -1   8    24.72    27.57     3.62 o
  11  -1   9    63.91    62.58     6.09 o
  11   0   0   303.11   316.79    15.70 o
  11   0   2     0.70     1.35     1.82 <
  11   0   4   214.93   226.40    11.30 o
  11   0   6     2.14     1.62     2.66 <
  11   0   8    85.99   101.59    10.94 o
  12  -6   0     0.37     0.19     1.38 <
  12  -6   1   118.92   108.52     5.92 o
  12  -6   2  1376.16  1352.74    23.58 o
  12  -6   3   103.79   104.73     8.85 o
  12  -6   4     2.82     3.83     2.59 <
  12  -6   5    78.49    77.73    10.03 o
  12  -6   6   702.30   679.84    27.47 o
  12  -6   7    50.07    46.85     5.59 o
  12  -6   8     9.36    10.88     2.95 o
  12  -6   9    25.99    22.98     4.84 o
  12  -6  10   217.19   124.64    12.22 o
  12  -5   0     0.47     4.56     2.38 <
  12  -5   1    88.63    91.52     4.61 o
  12  -5   2   324.42   338.99     8.75 o
  12  -5   3    72.81    76.57     5.03 o
  12  -5   4     2.11     4.25     2.23 <
  12  -5   5    50.04    48.96     5.28 o
  12  -5   6   155.34   161.11     8.46 o
  12  -5   7    29.19    29.89     3.72 o
  12  -5   8     4.75     4.23     1.58 <
  12  -5   9    14.44    12.44     2.54 o
  12  -5  10    47.10    60.78    10.27 o
  12  -4   0    46.95    49.73     4.32 o
  12  -4   1    70.21    73.43     3.51 o
  12  -4   2   620.75   632.67    10.13 o
  12  -4   3    55.03    58.80     3.39 o
  12  -4   4    27.75    27.27     2.51 o
  12  -4   5    34.93    32.57     3.00 o
  12  -4   6   321.96   308.95    11.64 o
  12  -4   7    18.80    18.64     2.83 o
  12  -4   8     5.05     3.91     1.66 <
  12  -4   9     8.89    10.54     2.53 o
  12  -3   0   614.93   720.85    18.13 o
  12  -3   1     2.06     2.37     1.27 <
  12  -3   2   143.82   143.37     5.42 o
  12  -3   3     1.30     2.75     1.44 <
  12  -3   4   454.79   479.90    11.41 o
  12  -3   5     0.54     3.98     1.44 <
  12  -3   6    93.78    94.46     6.48 o
  12  -3   7     0.17    -0.24     1.77 <
  12  -3   8   200.43   210.88    10.62 o
  12  -3   9     0.05     0.03     1.63 <
  12  -2   0   162.79   175.57     8.86 o
  12  -2   1   263.75   279.43     8.13 o
  12  -2   2    22.77    25.84     2.31 o
  12  -2   3   218.40   230.40     7.69 o
  12  -2   4   128.88   136.06     6.15 o
  12  -2   5   151.61   156.95     7.34 o
  12  -2   6    12.37    14.58     2.56 o
  12  -2   7    88.98    94.41     6.87 o
  12  -2   8    60.57    66.90     6.04 o
  12  -2   9    44.12    37.44     6.77 o
  12  -1   0   291.05   295.35    11.75 o
  12  -1   1    35.61    41.11     3.25 o
  12  -1   2     0.04     0.56     1.14 <
  12  -1   3    31.80    31.54     2.70 o
  12  -1   4   205.67   226.24     8.14 o
  12  -1   5    24.64    26.21     3.15 o
  12  -1   6     0.80    -0.59     3.35 <
  12  -1   7    15.83    13.32     2.69 o
  12  -1   8    81.41    78.59     6.89 o
  12  -1   9     8.12    10.65     5.77 <
  12   0   0  1163.60  1129.93    32.01 o
  12   0   2     5.02     3.35     4.10 <
  12   0   4   834.94   969.20    25.20 o
  12   0   6     0.04    -4.21     3.17 <
  12   0   8   334.43   293.14    18.61 o
  13  -6   0   243.26   239.51    15.23 o
  13  -6   1     8.72     8.66     2.05 o
  13  -6   2     3.56     3.35     1.36 <
  13  -6   3     6.41     7.67     1.59 o
  13  -6   4   176.20   177.06     9.56 o
  13  -6   5     3.63     4.66     2.60 <
  13  -6   6     4.23     6.52     1.99 o
  13  -6   7     1.74     2.10     2.94 <
  13  -6   8    72.84    73.15     7.80 o
  13  -6   9     0.79     2.99     2.21 <
  13  -5   0  1554.65  1575.83    40.06 o
  13  -5   1     0.10    -2.43     1.06 <
  13  -5   2    19.85    20.96     2.80 o
  13  -5   3     0.08    -0.22     1.66 <
  13  -5   4  1106.28  1071.77    22.32 o
  13  -5   5     0.05     2.38     2.24 <
  13  -5   6     2.12    -0.70     3.15 <
  13  -5   7     0.03     2.88     2.73 <
  13  -5   8   436.48   406.93    17.36 o
  13  -5   9     0.01    -0.65     1.22 <
  13  -4   0    63.76    72.08     5.57 o
  13  -4   1    60.97    63.84     3.60 o
  13  -4   2   568.53   610.23    14.84 o
  13  -4   3    47.33    43.70     3.91 o
  13  -4   4    42.36    46.62     5.27 o
  13  -4   5    29.56    28.84     3.06 o
  13  -4   6   308.85   296.35    11.19 o
  13  -4   7    15.72    13.95     2.47 o
  13  -4   8    10.55     5.87     2.39 <
  13  -4   9     7.50     5.02     1.98 <
  13  -3   0     7.53     9.63     2.42 o
  13  -3   1     9.16    11.90     1.81 o
  13  -3   2   166.34   182.79     6.59 o
  13  -3   3     7.55     7.86     1.55 o
  13  -3   4     8.31     6.70     1.41 o
  13  -3   5     5.19     7.82     2.03 o
  13  -3   6    87.59    80.83     5.64 o
  13  -3   7     3.01     4.83     1.79 <
  13  -3   8     6.86     7.07     2.57 <
  13  -3   9     1.49     4.27     9.43 <
  13  -2   0    38.76    43.45     4.85 o
  13  -2   1     7.38    11.15     2.07 o
  13  -2   2   565.70   607.04    12.97 o
  13  -2   3     5.59     3.75     1.21 o
  13  -2   4    35.54    39.32     3.38 o
  13  -2   5     3.36     3.68     1.59 <
  13  -2   6   316.43   321.00    11.95 o
  13  -2   7     1.74     2.53     2.13 <
  13  -2   8    24.94    28.03     5.34 o
  13  -1   0     0.44     0.83     2.26 <
  13  -1   1    17.35    19.41     2.43 o
  13  -1   2   215.89   229.58     8.20 o
  13  -1   3    13.89    15.38     1.88 o
  13  -1   4     0.06    -0.70     1.37 <
  13  -1   5     9.14     7.74     1.59 o
  13  -1   6   119.02   128.77     8.82 o
  13  -1   7     5.14     7.27     2.34 o
  13  -1   8     0.27    -3.04     3.60 <
  13   0   0   243.78   250.37    17.78 o
  13   0   2   785.32   850.38    23.64 o
  13   0   4   159.77   184.32    10.83 o
  13   0   6   404.09   405.84    20.95 o
  14  -7   0    24.20    11.89     4.92 <
  14  -7   1   185.24   197.63    14.61 o
  14  -7   2   627.70   592.22    26.81 o
  14  -7   3   156.74   166.57    10.39 o
  14  -7   4    23.07    24.27     4.39 o
  14  -7   5   112.07   112.19    15.50 o
  14  -7   6   351.89   351.48    34.34 o
  14  -7   7    67.19    64.58    15.26 o
  14  -7   8    18.17    16.14     8.28 <
  14  -6   0   185.17   192.00    14.51 o
  14  -6   1   199.97   192.65    10.66 o
  14  -6   2     3.44     3.31     1.79 <
  14  -6   3   162.37   162.28     7.15 o
  14  -6   4   133.08   134.59     8.17 o
  14  -6   5   109.12    97.48     9.33 o
  14  -6   6     4.44     2.78     1.91 <
  14  -6   7    62.23    58.59    10.54 o
  14  -6   8    54.69    49.10    14.86 o
  14  -5   0     0.68     0.30     2.21 <
  14  -5   1    18.23    18.67     2.67 o
  14  -5   2   235.34   247.42     9.56 o
  14  -5   3    15.25    14.42     1.95 o
  14  -5   4     0.15     3.35     2.27 <
  14  -5   5    10.73    10.35     3.15 o
  14  -5   6   129.84   100.87    12.34 o
  14  -5   7     6.35     7.60     3.85 <
  14  -5   8     0.20     3.44     5.85 <
  14  -4   0   276.65   302.89    13.62 o
  14  -4   1    13.44    15.76     2.09 o
  14  -4   2   152.25   166.30     8.11 o
  14  -4   3    11.15    10.39     1.91 o
  14  -4   4   214.29   235.14    11.10 o
  14  -4   5     7.73    13.18     2.87 o
  14  -4   6    94.91    86.57     8.24 o
  14  -4   7     4.53     6.59     2.59 <
  14  -4   8   101.01    88.63    16.82 o
  14  -3   0   372.79   442.04    15.49 o
  14  -3   1   445.32   475.08    12.62 o
  14  -3   2    23.45    27.89     2.88 o
  14  -3   3   367.74   374.85     9.66 o
  14  -3   4   267.69   279.91     8.56 o
  14  -3   5   253.42   238.13     8.56 o
  14  -3   6     7.32     8.58     2.24 o
  14  -3   7   147.76   127.20    10.11 o
  14  -2   0   147.38   154.62     9.61 o
  14  -2   1    43.73    46.33     3.79 o
  14  -2   2     1.68     1.04     1.24 <
  14  -2   3    37.25    40.07     3.37 o
  14  -2   4   110.03   117.42     5.63 o
  14  -2   5    26.79    29.45     3.65 o
  14  -2   6     2.06     6.58     3.01 <
  14  -2   7    16.06     7.48     2.19 o
  14  -1   0   227.24   229.47    12.80 o
  14  -1   1     9.09    11.38     1.90 o
  14  -1   2    97.00   108.09     6.33 o
  14  -1   3     7.19     7.96     1.41 o
  14  -1   4   177.12   182.51     7.28 o
  14  -1   5     4.68     4.66     1.38 o
  14  -1   6    61.63    64.54     7.78 o
  14  -1   7     2.67     3.63     2.88 <
  14   0   0     0.57    -0.97     1.71 <
  14   0   2   112.23   118.44     8.72 o
  14   0   4     0.81    -1.93     1.43 <
  14   0   6    63.06    50.80    10.57 o
  15  -7   0    70.22    80.73     9.92 o
  15  -7   1    98.53    93.28     7.76 o
  15  -7   2    25.76    29.39     4.67 o
  15  -7   3    82.57    77.05     4.59 o
  15  -7   4    55.73    60.23     4.80 o
  15  -7   5    58.09    81.71     9.27 o
  15  -7   6    15.69    16.81     4.78 o
  15  -7   7    34.36    34.30     8.41 o
  15  -6   0    38.71    44.58     7.58 o
  15  -6   1    69.47    81.03     7.76 o
  15  -6   2   400.03   382.77    12.02 o
  15  -6   3    57.93    60.39     5.06 o
  15  -6   4    34.77    34.87     3.78 o
  15  -6   5    40.46    44.03     6.70 o
  15  -6   6   226.91   199.61    13.88 o
  15  -6   7    23.83    12.36     5.26 <
  15  -5   0    13.17    12.86     3.91 o
  15  -5   1   120.46   116.38     6.88 o
  15  -5   2    84.13    92.39     6.05 o
  15  -5   3   100.87   102.68     6.60 o
  15  -5   4    12.68    13.04     2.74 o
  15  -5   5    70.88    68.03     7.32 o
  15  -5   6    45.45    37.43     6.10 o
  15  -5   7    41.91    46.76    12.20 o
  15  -4   0   158.24   160.84     9.78 o
  15  -4   1    18.88    22.68     3.22 o
  15  -4   2     0.08     0.86     1.53 <
  15  -4   3    15.92    12.67     2.35 o
  15  -4   4   116.56   118.57     8.59 o
  15  -4   5    11.28    12.98     3.19 o
  15  -4   6     0.55     2.94     2.04 <
  15  -4   7     6.70     4.55     6.13 <
  15  -3   0   112.34   122.27     8.57 o
  15  -3   1   130.15   131.94     6.15 o
  15  -3   2   179.45   182.99     7.14 o
  15  -3   3   109.11   103.30     5.57 o
  15  -3   4    88.03    86.78     6.62 o
  15  -3   5    76.80    84.25     7.55 o
  15  -3   6   109.89    94.55    11.17 o
  15  -2   0    71.64    80.56     7.83 o
  15  -2   1     5.41     6.98     1.60 o
  15  -2   2     9.07     8.86     1.45 o
  15  -2   3     4.52     4.41     1.11 o
  15  -2   4    55.14    54.00     4.31 o
  15  -2   5     3.16     0.73     1.50 <
  15  -2   6     6.43     6.94     4.23 <
  15  -1   0   111.75   120.11     9.14 o
  15  -1   1   113.90   121.50     6.44 o
  15  -1   2     0.10    -0.50     1.29 <
  15  -1   3    95.47    91.50     5.49 o
  15  -1   4    83.07    66.61     5.37 o
  15  -1   5    67.22    46.88     5.17 o
  15   0   0   163.89   170.38    15.16 o
  15   0   2    50.20    53.01     5.59 o
  15   0   4   125.23    94.88     9.77 o
  16  -8   0   326.19   342.60    35.12 o
  16  -8   1    64.95    65.20    11.08 o
  16  -8   2    34.04    34.15     7.96 o
  16  -8   3    53.81    55.34    10.43 o
  16  -8   4   247.49   275.59    13.45 o
  16  -8   5    37.33    47.88     9.15 o
  16  -8   6    25.48    14.85     4.17 o
  16  -7   0    77.38    76.99    11.96 o
  16  -7   1    62.02    59.49     7.66 o
  16  -7   2     9.63    11.35     3.33 o
  16  -7   3    51.23    46.22     4.72 o
  16  -7   4    57.86    70.84     7.53 o
  16  -7   5    35.41    33.04     4.83 o
  16  -7   6     7.35     6.65     2.42 <
  16  -6   0   247.19   237.71    19.55 o
  16  -6   1   152.71   138.59    11.32 o
  16  -6   2    13.87    11.26     3.04 o
  16  -6   3   128.17   120.12     7.21 o
  16  -6   4   180.46   173.89    11.45 o
  16  -6   5    90.34    80.14     6.48 o
  16  -6   6     4.52     1.66     0.72 <
  16  -5   0    54.28    57.85     9.93 o
  16  -5   1    51.62    54.95     6.63 o
  16  -5   2   223.55   210.59     9.41 o
  16  -5   3    43.32    38.20     4.68 o
  16  -5   4    45.54    42.75     4.79 o
  16  -5   5    30.53    29.48     4.02 o
  16  -5   6   130.53    93.23    15.88 o
  16  -4   0     3.94     5.41     4.45 <
  16  -4   1     0.86     2.62     1.69 <
  16  -4   2    75.83    82.95     6.89 o
  16  -4   3     0.67     1.78     1.32 <
  16  -4   4     3.59     3.05     1.40 <
  16  -4   5     0.44    -1.65     1.35 <
  16  -4   6    43.57    41.55    10.65 o
  16  -3   0    16.05    13.57     3.16 o
  16  -3   1    12.95    10.93     1.76 o
  16  -3   2    39.13    41.37     4.61 o
  16  -3   3    10.75    10.24     2.47 o
  16  -3   4    12.99    10.86     2.49 o
  16  -3   5     7.51     3.70     3.26 <
  16  -2   0     2.38     2.77     2.92 <
  16  -2   1   163.22   162.07     8.08 o
  16  -2   2   307.29   280.95    10.15 o
  16  -2   3   136.67   116.50     6.53 o
  16  -2   4     3.16     0.80     1.46 <
  16  -1   0    93.54    85.23     8.23 o
  16  -1   1    65.73    60.40     4.71 o
  16  -1   2     0.16    -0.57     1.46 <
  16  -1   3    55.21    47.23     6.73 o
  16   0   0     2.65     3.90     2.43 <
  16   0   2    43.74    36.52     8.30 o
  17  -8   0    37.50    26.02     7.69 o
  17  -8   1     5.04     3.86     3.18 <
  17  -8   2   254.32   206.49    14.19 o
  17  -8   3     4.17     3.35     2.20 <
  17  -8   4    23.91    14.91     4.97 o
  17  -8   5     2.91     3.38     2.26 <
  17  -7   0   135.76   118.34    15.59 o
  17  -7   1     2.26     4.63     2.32 <
  17  -7   2    77.77    59.92     7.96 o
  17  -7   3     1.89    -0.38     2.45 <
  17  -7   4   104.92    98.49     8.90 o
  17  -7   5     1.33     2.19     1.04 <
  17  -6   0   154.88   145.15    18.84 o
  17  -6   1     0.96    -6.21     3.65 <
  17  -6   2     4.59     6.94     3.83 <
  17  -6   3     0.77    -0.28     1.13 <
  17  -6   4   113.88   103.77     8.80 o
  17  -6   5     0.54    -4.11     2.72 <
  17  -5   0    36.74    34.58    11.54 <
  17  -5   1     1.33    -1.09     1.78 <
  17  -5   2   232.33   210.38    18.77 o
  17  -5   3     1.12     0.62     1.23 <
  17  -5   4    23.39    21.45     4.31 o
  17  -4   0   450.31   389.61    39.62 o
  17  -4   1     6.03     4.56     2.08 <
  17  -4   2     4.89     4.05     1.67 <
  17  -4   3     5.05     5.44     2.37 <
  17  -4   4   333.77   298.21    23.60 o
  17  -3   0     8.16    10.17     3.33 o
  17  -3   1     3.06     2.34     2.06 <
  17  -3   2    34.13    30.31     4.97 o
  17  -3   3     2.57     0.43     2.90 <
  17  -2   0    41.19    27.80     6.00 o
  17  -2   1     3.78     0.08     2.19 <
  17  -2   2     3.61    12.01     8.58 <
  18  -9   0   238.44   151.87    24.55 o
  18  -9   1    33.85    22.91     6.45 o
  18  -8   0     0.08    -4.73     6.02 <
  18  -8   1     8.64     3.93     2.03 <
  18  -8   2    71.55    48.93    14.64 o
  18  -7   0   121.47    83.82    19.15 o
  18  -7   1    31.46    24.20     6.94 o
  18  -7   2     3.90     1.22     0.90 <
  18  -6   0    44.37    23.78     8.31 <
  18  -6   1     3.73    -0.55     3.68 <
  18  -6   2   106.50    75.42    11.71 o
  18  -5   0    23.48    14.02     7.74 <
  18  -5   1     2.27     2.58     3.69 <
  18  -5   2   160.74   119.22    20.12 o
